# Supplementary material for: Do Spanish Triathletes Consume Sports Supplements According to Scientific Evidence? An Analysis of the Consumption Pattern According to Sex and Level of Competition
Source: Nutrients. 2023 Mar 8;15(6):1330. doi: 10.3390/nu15061330 (PMC10058453; doi:10.3390/nu15061330)
Supplement: Supplementary file 1 [file nutrients-15-01330-s001.zip]

Archive with 1 entries (1 files):
- nutrients-2246081-supplementary.pdf
